# Supplementary material for: Phenotypic Biodiversity and Niche-Associated Functional Traits in Lactiplantibacillus plantarum
Source: Curr Issues Mol Biol. 2026 Jul 2;48(7):683. doi: 10.3390/cimb48070683 (PMC13406659; doi:10.3390/cimb48070683)
Supplement: Supplementary file 1 [file cimb-48-00683-s001.zip]

Archive with 2 entries (2 files):
- cimb-4395474-supplementary materials.pdf
- Supplementary Dataset S1. Integrated raw phenotypic dataset used for PCA, hierarchical clustering, heatmap construction and PERMANOVA..xlsx
