# Supplementary material for: Phenotypic Biodiversity and Niche-Associated Functional Traits in Lactiplantibacillus plantarum
Source: Curr Issues Mol Biol. 2026 Jul 2;48(7):683. doi: 10.3390/cimb48070683 (PMC13406659; doi:10.3390/cimb48070683)
Supplement: Supplementary file 1 [file cimb-48-00683-s001.zip › Supplementary Dataset S1. Integrated raw phenotypic dataset used for PCA, hierarchical clustering, heatmap construction and PERMANOVA..xlsx]

## Sheet: README
Supplementary Dataset S3
Integrated raw phenotypic dataset used for statistical analyses.
This file contains one row per Lactiplantibacillus plantarum strain and the variables used for heatmap construction, PCA, hierarchical clustering and PERMANOVA.
The sheet 'Summary_check' reports means and standard deviations by ecological origin to verify consistency with Table 1.
The sheet 'Original_label_notes' reports the original labels read from the laboratory workbook. Publication strain codes are harmonized according to Supplementary Table S1.

## Sheet: Integrated_raw_dataset
Supplementary Dataset S1. Integrated raw phenotypic dataset used for PCA, hierarchical clustering, heatmap construction and PERMANOVA.
Origin	Strain	Beta_glucosidase_nmol_pNP_ml	Growth_22C_Glucose_OD600	Growth_28C_Glucose_OD600	Growth_37C_Glucose_OD600	Growth_37C_Fructose_OD600	Delta_OD_Fructose_minus_Glucose_37C	Final_pH_22C_Glucose	Final_pH_28C_Glucose	Final_pH_37C_Glucose	Final_pH_37C_Fructose
Honeybee gut	Lp. 8	0	1.5665	2.675	2.80233	2.80967	0.00733333	4.14	3.9	3.59	3.8
Honeybee gut	Lp. 86	0	1.438	2.756	2.806	2.79733	-0.00866667	4.09	3.86	3.74	3.84
Honeybee gut	Lp. 100	0	1.645	2.766	2.79467	2.80767	0.013	4.09	3.88	3.74	3.88
Honeybee gut	Lp. 25	0	1.632	2.788	2.79933	2.80467	0.00533333	4.1	3.89	3.66	3.81
Honeybee gut	Lp. 148	0	1.5678	2.71	2.819	2.82367	0.00466667	4.19	3.92	3.73	3.82
Honeybee gut	Lp. 31	0	1.4627	2.733	2.826	2.83867	0.0126667	4.17	3.92	3.75	3.83
Honeybee gut	Lp. 42	0	1.5673	2.675	2.80233	2.82133	0.019	4.14	3.89	3.63	3.8
Honeybee gut	Lp. 179	0	1.656	2.786	2.83433	2.82733	-0.007	4.2	3.9	3.74	3.78
Honeybee gut	Lp. 45	0	1.5222	2.85	2.818	2.81233	-0.00566667	4.06	3.88	3.68	3.81
Honeybee gut	Lp. 46	0	1.232	2.85	2.82733	2.82767	0.000333333	4.16	3.86	3.65	3.98
Wine	Lp. GT1		0.586	2.3332	2.817	2.79167	-0.0253333	3.83	3.8	3.62	3.77
Wine	Lp. A2		0.6453	2.1222	0.0606667	0.068	0.00733333	5.71	3.86	5.48	5.42
Wine	Lp. M28		0.74354	2.002	2.82067	2.80333	-0.0173333	3.83	3.82	3.7	3.8
Wine	Lp. LP3B2		0.846	1.987	2.82	2.79133	-0.0286667	3.81	3.83	3.84	3.85
Wine	Lp. B1		0.677	1.789	2.823	2.81633	-0.00666667	3.86	3.83	3.62	3.74
Wine	Lp. A1		0.9637	2.34	2.80967	2.806	-0.00366667	3.82	3.81	3.64	3.77
Wine	Lp. P5		0.833	1.89	2.80833	2.77633	-0.032	3.86	3.84	3.63	3.76
Wine	Lp. PCQA		0.83467	1.945	2.79367	2.76933	-0.0243333	3.8	3.81	3.63	3.83
Wine	Lp. M19		0.8374	2.133	2.79633	2.78967	-0.00666667	3.8	3.81	3.63	3.82
Wine	Lp. M27		0.8273	2.34	2.81233	2.802	-0.0103333	3.83	3.82	3.75	3.86
Infant feces	Lp. 21M-5	0	0.9785	2.7845	2.782	2.7546	-0.0274	4.08	3.84	3.85	3.88
Infant feces	Lp. 22B-4	0	1.2305	2.776	2.7625	2.7881	0.0256	4.08	3.87	3.86	3.89
Infant feces	Lp. 18_1BIP3	0	0.7925	2.1355	2.7815	2.3567	-0.4248	4.16	3.91	3.63	3.8
Infant feces	Lp. 19M-2	0	1.099	2.7755	2.762	2.8111	0.0491	4.1	3.89	3.58	3.71
Infant feces	Lp. 19M-7	0	0.28	2.7895	2.7815	2.801	0.0195	4.47	4.2	3.68	3.77
Infant feces	Lp. 18-12M_#2BIS	0	0.9755	2.291	2.7805	2.4523	-0.3282	4.13	3.92	3.67	3.78
Infant feces	Lp. 18-7M	0	1.1775	2.78	2.778	2.7223	-0.0557	4.1	3.9	3.6	3.69
Infant feces	Lp. 18-4M	0	1.1515	2.7755	2.7635	2.657	-0.1065	4.08	3.91	3.59	3.75
Infant feces	Lp. 11_3_MIN	0	0.6675	2.074	2.7875	2.3871	-0.4004	4.19	3.87	3.6	3.66
Infant feces	Lp. 18M-6	0	1.3835	2.7705	2.756	2.796	0.04	4.05	3.85	3.63	3.74
Trout intestine	Lp. T1		0.862	2.7465	2.7685	2.6555	-0.113	4.06	3.82	3.52	3.64
Trout intestine	Lp. T2		0.0145	0.0375	0.109	0.0561	-0.0529	5.95	5.77	4.81	4.84
Trout intestine	Lp. T3		0.933	2.751	2.758	2.7156	-0.0424	4.07	3.84	3.46	3.65
Trout intestine	Lp. T4		0.828	2.7065	2.731	2.6577	-0.0733	4.21	4	3.87	3.84
Trout intestine	Lp. T5		1.134	2.6715	2.727	2.7999	0.0729	4.07	3.85	3.52	3.66
Trout intestine	Lp. T6		1.0225	2.6395	2.7355	2.453	-0.2825	4.08	3.85	3.54	3.66
Trout intestine	Lp. T7		1.1175	2.737	2.7655	2.7654	-0.0001	4.06	3.86	3.75	3.83
Trout intestine	Lp. T8		1.1265	1.9275	2.7475	2.5268	-0.2207	4.06	3.86	3.55	3.65
Trout intestine	Lp. T9		0.9555	2.785	2.7755	2.5528	-0.2227	4.23	3.96	3.52	3.57
Trout intestine	Lp. T10		0.8805	2.7275	2.7325	2.5364	-0.1961	4.07	3.84	3.53	3.63

## Sheet: Variable_dictionary
Variable	Description
Strain	Publication strain code used in the manuscript and Supplementary Table S1.
Origin	Ecological origin of isolation.
Beta_glucosidase_nmol_pNP_ml	β-glucosidase activity expressed as nmol p-nitrophenol released per mL.
Growth_22C_Glucose_OD600	OD600 after growth in glucose-containing MRS at 22 °C.
Growth_28C_Glucose_OD600	OD600 after growth in glucose-containing MRS at 28 °C.
Growth_37C_Glucose_OD600	OD600 after growth in glucose-containing MRS at 37 °C.
Growth_37C_Fructose_OD600	OD600 after growth in fructose-containing modified MRS at 37 °C.
Delta_OD_Fructose_minus_Glucose_37C	Difference between OD600 in fructose and glucose at 37 °C.
Final_pH_22C_Glucose	Final pH after growth in glucose-containing MRS at 22 °C.
Final_pH_28C_Glucose	Final pH after growth in glucose-containing MRS at 28 °C.
Final_pH_37C_Glucose	Final pH after growth in glucose-containing MRS at 37 °C.
Final_pH_37C_Fructose	Final pH after growth in fructose-containing modified MRS at 37 °C.

## Sheet: Summary_check
Variable	Honeybee gut mean	Honeybee gut SD	Wine mean	Wine SD	Infant feces mean	Infant feces SD	Trout intestine mean	Trout intestine SD
Beta_glucosidase_nmol_pNP_ml	0	0			0	0
Growth_22C_Glucose_OD600	1.52895	0.12715	0.779391	0.114089	0.9736	0.321553	0.8874	0.326951
Growth_28C_Glucose_OD600	2.7589	0.0626976	2.08814	0.199158	2.5952	0.300312	2.37295	0.858595
Growth_37C_Glucose_OD600	2.81293	0.013703	2.53617	0.869858	2.7735	0.0111803	2.485	0.835021
Growth_37C_Fructose_OD600	2.81703	0.0127138	2.5214	0.862149	2.65262	0.182427	2.37192	0.821351
Delta_OD_Fructose_minus_Glucose_37C	0.0041	0.00932546	-0.0147667	0.0127474	-0.12088	0.18933	-0.11308	0.113894
Final_pH_22C_Glucose	4.134	0.0471876	4.015	0.595935	4.144	0.121947	4.286	0.588165
Final_pH_28C_Glucose	3.89	0.0210819	3.823	0.0176698	3.916	0.103301	4.065	0.601854
Final_pH_37C_Glucose	3.691	0.0566569	3.854	0.575851	3.669	0.103328	3.707	0.407541
Final_pH_37C_Fructose	3.835	0.0577831	3.962	0.513848	3.767	0.0751369	3.797	0.376476

## Sheet: Original_label_notes
Origin	Strain	Original_label_Beta_glucosidase_nmol_pNP_ml	Original_label_Growth_22C_Glucose_OD600	Original_label_Growth_28C_Glucose_OD600	Original_label_Growth_37C_Glucose_OD600	Original_label_Growth_37C_Glucose_OD600_from_GF_sheet	Original_label_Growth_37C_Fructose_OD600	Original_label_Final_pH_37C_Glucose	Original_label_Final_pH_37C_Fructose	Original_label_Final_pH_37C_Glucose_from_temp_sheet	Original_label_Final_pH_28C_Glucose	Original_label_Final_pH_22C_Glucose
Honeybee gut	Lp. 8	Lp. 8	Lp. 8	Lp. 8	Lp. 8	Lp. 8	Lp. 8	Lp. 8	Lp. 8	Lp. 8	Lp. 8	Lp. 8
Honeybee gut	Lp. 86	Lp. 86	Lp. 86	Lp. 86	Lp. 86	Lp. 86	Lp. 86	Lp. 86	Lp. 86	Lp. 86	Lp. 86	Lp. 86
Honeybee gut	Lp. 100	Lp. 100	Lp. 100	Lp. 100	Lp. 100	Lp. 100	Lp. 100	Lp. 100	Lp. 100	Lp. 100	Lp. 100	Lp. 100
Honeybee gut	Lp. 25	Lp. 25	Lp. 25	Lp. 25	Lp. 25	Lp. 25	Lp. 25	Lp. 25	Lp. 25	Lp. 25	Lp. 25	Lp. 25
Honeybee gut	Lp. 148	Lp. 148	Lp. 148	Lp. 148	Lp. 148	Lp. 148	Lp. 148	Lp. 148	Lp. 148	Lp. 148	Lp. 148	Lp. 148
Honeybee gut	Lp. 31	Lp. 31	Lp. 31	Lp. 31	Lp. 31	Lp. 31	Lp. 31	Lp. 31	Lp. 31	Lp. 31	Lp. 31	Lp. 31
Honeybee gut	Lp. 42	Lp. 42	Lp. 42	Lp. 42	Lp. 42	Lp. 42	Lp. 42	Lp. 42	Lp. 42	Lp. 42	Lp. 42	Lp. 42
Honeybee gut	Lp. 179	Lp. 179	Lp. 179	Lp. 179	Lp. 179	Lp. 179	Lp. 179	Lp. 179	Lp. 179	Lp. 179	Lp. 179	Lp. 179
Honeybee gut	Lp. 45	Lp. 45	Lp. 45	Lp. 45	Lp. 45	Lp. 45	Lp. 45	Lp. 45	Lp. 45	Lp. 45	Lp. 45	Lp. 45
Honeybee gut	Lp. 46	Lp. 46	Lp. 46	Lp. 46	Lp. 46	Lp. 46	Lp. 46	Lp. 46	Lp. 46	Lp. 46	Lp. 46	Lp. 46
Wine	Lp. GT1	4.28315	Lp. GT1	Lp. GT1	Lp. GT1	Lp. GT1	Lp. GT1	Lp. GT1	Lp. GT1	Lp. GT1	Lp. GT1	Lp. GT1
Wine	Lp. A2	5.07885	Lp. A2	Lp. A2	Lp. A2	Lp. A2	Lp. A2	Lp. A2	Lp. A2	Lp. A2	Lp. A2	Lp. A2
Wine	Lp. M28	5.319	Lp. M28	Lp. M28	Lp. M28	Lp. M28	Lp. M28	Lp. M28	Lp. M28	Lp. M28	Lp. M28	Lp. M28
Wine	Lp. LP3B2	4.85305	Lp. LP3B2	Lp. LP3B2	Lp. LP3B2	Lp. LP3B2	Lp. LP3B2	Lp. LP3B2	Lp. LP3B2	Lp. LP3B2	Lp. LP3B2	Lp. LP3B2
Wine	Lp. B1	1.13978	Lp. B1	Lp. B1	Lp. B1	Lp. B1	Lp. B1	Lp. B1	Lp. B1	Lp. B1	Lp. B1	Lp. B1
Wine	Lp. A1	1.09677	Lp. A1	Lp. A1	Lp. A1	Lp. A1	Lp. A1	Lp. A1	Lp. A1	Lp. A1	Lp. A1	Lp. A1
Wine	Lp. P5	4.65591	Lp. P5	Lp. P5	Lp. P5	Lp. P5	Lp. P5	Lp. P5	Lp. P5	Lp. P5	Lp. P5	Lp. P5
Wine	Lp. PCQA	3.50896	Lp. PCQA	Lp. PCQA	Lp. PCQA	Lp. PCQA	Lp. PCQA	Lp. PCQA	Lp. PCQA	Lp. PCQA	Lp. PCQA	Lp. PCQA
Wine	Lp. M19	3.32616	Lp. M19	Lp. M19	Lp. M19	Lp. M19	Lp. M19	Lp. M19	Lp. M19	Lp. M19	Lp. M19	Lp. M19
Wine	Lp. M27	0.799283	Lp. M27	Lp. M27	Lp. M27	Lp. M27	Lp. M27	Lp. M27	Lp. M27	Lp. M27	Lp. M27	Lp. M27
Infant feces	Lp. 21M-5	Lp. GT1	Lp. 21M-5	Lp. 21M-5	Lp. 21M-5	Lp. 21M-5	Lp. 21M-5	Lp. 21M-5	Lp. 21M-5	Lp. 21M-5	Lp. 21M-5	Lp. 21M-5
Infant feces	Lp. 22B-4	Lp. A2	Lp. 22B-4	Lp. 22B-4	Lp. 22B-4	Lp. 22B-4	Lp. 22B-4	Lp. 22B-4	Lp. 22B-4	Lp. 22B-4	Lp. 22B-4	Lp. 22B-4
Infant feces	Lp. 18_1BIP3	Lp. M28	Lp. 18_1BIP3	Lp. 18_1BIP3	Lp. 18_1BIP3	Lp. 18_1BIP3	Lp. 18_1BIP3	Lp. 18_1BIP3	Lp. 18_1BIP3	Lp. 18_1BIP3	Lp. 18_1BIP3	Lp. 18_1BIP3
Infant feces	Lp. 19M-2	Lp. LP3B2	Lp. 19M-2	Lp. 19M-2	Lp. 19M-2	Lp. 19M-2	Lp. 19M-2	Lp. 19M-2	Lp. 19M-2	Lp. 19M-2	Lp. 19M-2	Lp. 19M-2
Infant feces	Lp. 19M-7	Lp. B1	Lp. 19M-7	Lp. 19M-7	Lp. 19M-7	Lp. 19M-7	Lp. 19M-7	Lp. 19M-7	Lp. 19M-7	Lp. 19M-7	Lp. 19M-7	Lp. 19M-7
Infant feces	Lp. 18-12M_#2BIS	Lp. A1	Lp. 18-12M_#2BIS	Lp. 18-12M_#2BIS	Lp. 18-12M_#2BIS	Lp. 18-12M_#2BIS	Lp. 18-12M_#2BIS	Lp. 18-12M_#2BIS	Lp. 18-12M_#2BIS	Lp. 18-12M_#2BIS	Lp. 18-12M_#2BIS	Lp. 18-12M_#2BIS
Infant feces	Lp. 18-7M	Lp. P5	Lp. 18-7M	Lp. 18-7M	Lp. 18-7M	Lp. 18-7M	Lp. 18-7M	Lp. 18-7M	Lp. 18-7M	Lp. 18-7M	Lp. 18-7M	Lp. 18-7M
Infant feces	Lp. 18-4M	Lp. PCQA	Lp. 18-4M	Lp. 18-4M	Lp. 18-4M	Lp. 18-4M	Lp. 18-4M	Lp. 18-4M	Lp. 18-4M	Lp. 18-4M	Lp. 18-4M	Lp. 18-4M
Infant feces	Lp. 11_3_MIN	Lp. M19	Lp. 11-3	Lp. 11-3	Lp. 11-3	Lp. 11-3	Lp. 11-3	Lp. 11-3_MIN	Lp. 11-3_MIN	Lp. 11-3	Lp. 11-3	Lp. 11-3
Infant feces	Lp. 18M-6	Lp. M27	Lp. 18M-6	Lp. 18M-6	Lp. 18M-6	Lp. 18M-6	Lp. 18M-6	Lp. 18M-6	Lp. 18M-6	Lp. 18M-6	Lp. 18M-6	Lp. 18M-6
Trout intestine	Lp. T1	3.86738	Lp. T1	Lp. T1	Lp. T1	Lp. T1	Lp. T1	Lp. T1	Lp. T1	Lp. T1	Lp. T1	Lp. T1
Trout intestine	Lp. T2	4.46595	Lp. T3	Lp. T3	Lp. T3	Lp. T3	Lp. T3	Lp. T3	Lp. T3	Lp. T3	Lp. T3	Lp. T3
Trout intestine	Lp. T3	2.90323	Lp. T6	Lp. T6	Lp. T6	Lp. T6	Lp. T6	Lp. T6	Lp. T6	Lp. T6	Lp. T6	Lp. T6
Trout intestine	Lp. T4	7.58065	Lp. T7	Lp. T7	Lp. T7	Lp. T7	Lp. T7	Lp. T7	Lp. T7	Lp. T7	Lp. T7	Lp. T7
Trout intestine	Lp. T5	4.86738	Lp. T8	Lp. T8	Lp. T8	Lp. T8	Lp. T8	Lp. T8	Lp. T8	Lp. T8	Lp. T8	Lp. T8
Trout intestine	Lp. T6	3.7957	Lp. T9	Lp. T9	Lp. T9	Lp. T9	Lp. T9	Lp. T9	Lp. T9	Lp. T9	Lp. T9	Lp. T9
Trout intestine	Lp. T7	5.11111	Lp. T10	Lp. T10	Lp. T10	Lp. T10	Lp. T10	Lp. T10	Lp. T10	Lp. T10	Lp. T10	Lp. T10
Trout intestine	Lp. T8	4.01792	Lp. T12	Lp. T12	Lp. T12	Lp. T12	Lp. T12	Lp. T12	Lp. T12	Lp. T12	Lp. T12	Lp. T12
Trout intestine	Lp. T9	5.00358	Lp. T13	Lp. T13	Lp. T13	Lp. T13	Lp. T13	Lp. T13	Lp. T13	Lp. T13	Lp. T13	Lp. T13
Trout intestine	Lp. T10	5.19355	Lp. T14	Lp. T14	Lp. T14	Lp. T14	Lp. T14	Lp. T14	Lp. T14	Lp. T14	Lp. T14	Lp. T14
